# Supplementary material for: Is Stress Taking the Pleasure Out of Food?—A Characterization of the Food Pleasure Profiles, Appetite, and Eating Behaviors of People with Chronic Stress
Source: Foods. 2022 Jul 4;11(13):1980. doi: 10.3390/foods11131980 (PMC9265269; doi:10.3390/foods11131980)
Supplement: Supplementary file 1 [file foods-11-01980-s001.zip]

Archive with 1 entries (1 files):
- foods-1788931-supplementary.pdf
